# Supplementary material for: Reprogramming Müller glia to regenerate ganglion-like cells in adult mouse retina with developmental transcription factors
Source: Sci Adv. 2022 Nov 23;8(47):eabq7219. doi: 10.1126/sciadv.abq7219 (PMC9683702; doi:10.1126/sciadv.abq7219)
Supplement: Supplementary file 3 — Table S2 [file sciadv.abq7219_table_s2.zip]

Archive with 1 entries (1 files):
- sciadv.abq7219_table_s2.xlsx
