# Supplementary material for: Reprogramming Müller glia to regenerate ganglion-like cells in adult mouse retina with developmental transcription factors
Source: Sci Adv. 2022 Nov 23;8(47):eabq7219. doi: 10.1126/sciadv.abq7219 (PMC9683702; doi:10.1126/sciadv.abq7219)
Supplement: Supplementary file 3 — Table S2 [file sciadv.abq7219_table_s2.zip › sciadv.abq7219_table_s2.xlsx]

## Sheet: Sheet1
Genes associated with peaks enriched in E14 RGCs vs. MG-derived RGC-like cells
negative regulation of glial cell differentiation
Ctnnb1
Dab1
Dlx1
Dlx2
Drd3
Dusp10
Hes1
Hes5
Hmga2
Id2
Id4
Kdm4a
Lin28a
Lingo1
Mycn
Nkx6-1
Nkx6-2
Nog
Ntrk3
negative regulation of gliogenesis
Abcc8
Adcyap1
Ascl2
Ctnnb1
Dab1
Dicer1
Dlx1
Dlx2
Drd3
Dusp10
Hes1											z
Hes5
Hmga2
Id2
Id4
Idh2
Kdm4a
Lin28a
Lingo1
Mycn
Nkx6-1
Nkx6-2
Nog
Ntrk3
Pitx3
Ptn
Ski
Sox10
Sox11
positive regulation of axon extension
Adnp
Cdh4
Disc1
Dscam
Fn1
Islr2
L1cam
Limk1
Map1b
Mapt
Ndel1
Nrg1
Nrp1
Ntn1
Ntrk3
Pafah1b1
Pou4f2
Rab11a
Rufy3
Sema5a
Sema7a
Srf
Vegfa
regulation of axon extension
Abl1
Adnp
Barhl2
Cdh4
Cdk5
Cdk5r1
Clasp2
Cttn
Disc1
Draxin
Dscam
Fn1
Islr2
L1cam
Limk1
Map1b
Mapt
Mgll
Ndel1
Nkx6-1
Nrg1
Nrp1
Ntn1
Ntrk3
Olfm1
Pafah1b1
Plxna1
Plxna2
Plxna4
Pou4f2
Ptprs
Rab11a
Rtn4
Rtn4r
Rufy3
Ryk
Sema3a
Sema3f
Sema3g
Sema4f
Sema5a
Sema7a
Srf
Tnr
Vegfa
Wdr36
Wnt3
Wnt5a
regulation of oligodendrocyte differentiation
Ctnnb1
Cxcr4
Dicer1
Dlx1
Dlx2
Drd3
Dusp10
Dusp15
Hes1
Hes5
Id2
Id4
Lingo1
Olig2
Rheb
Shh
Tcf7l2
Tenm4
Tnfrsf21
Zfp365
Zfp488
